# Supplementary material for: Redox-Active Metal-Organic Frameworks with Three-Dimensional Lattice Containing the m-Tetrathiafulvalene-Tetrabenzoate
Source: Molecules. 2022 Jun 23;27(13):4052. doi: 10.3390/molecules27134052 (PMC9268712; doi:10.3390/molecules27134052)
Supplement: Supplementary file 1 [file molecules-27-04052-s001.zip]

Archive with 2 entries (1 files):
- molecules-1755985-supplementary/
- molecules-1755985-supplementary/molecules-1755985-supplementarydone.pdf
